# Supplementary material for: A Sugaromics Method for Combined Targeted and Untargeted Sugar Profiling: Fit-for-Purpose Validation of a Quantitative GC × GC‑MS Approach
Source: Anal Chem. 2026 Mar 18;98(12):8851–62. doi: 10.1021/acs.analchem.5c04230 (PMC13044882; doi:10.1021/acs.analchem.5c04230)
Supplement: Supplementary file 2 [file ac5c04230_si_002.xlsx]

## Sheet: Title page
Supporting Information 2
A sugaromics method for combined targeted and untargeted sugar profiling: Fit-for-purpose-validation of a quantitative GC×GC-MS approach
Elisa E Streitenbergera, Björn Egerta, Lara Frommherza, Sabine E Kullinga and Carina I Macka*
a Max Rubner-Institut, Department of Safety and Quality of Fruit and Vegetables, Haid-und-Neu-Straße 9, 76131 Karlsruhe, Germany
* Email: carina.mack@mri.bund.de
Table of Contents
Table S22. Summary of validation parameters in urine.
Table S23. Summary of validation parameters in serum.
Table S24. Untargeted sugar compounds found in urine and their measured exact fragment ions using GC×GC-qTOF.
Table S25. Untargeted sugar compounds found in serum and their measured exact fragment ions using GC×GC-qTOF.
Table S26. Summary of the short validation of the measurement series for the 40 urine samples.
Table S27. Summary of the short validation of the measurement series for the 40 serum samples.

## Sheet: Table S22
Table S22. Summary of validation parameters in urine.
Namea	Calibration range [µmol/L]		Calibration curve			Deviation of the back calculated concentration to the theoretical concentration [%]								Accuracy [%]									Percentage of spiked amount relative to the unspiked sample [%]									Precision: RSD% [%]
														Sample 1			Sample 2			Sample 3			Sample 1			Sample 2			Sample 3			QC sample		Calibration Levels								Sample 1				Sample 2
	LLOQ	ULOQ	Regression model		R2	Level 1	Level 2	Level 3	Level 4	Level 5	Level 6	Level 7	Level 8	Low	Medium	High	Low	Medium	High	Low	Medium	High	low	medium	high	low	medium	high	low	medium	high	interday	intraday	Level 1	Level 2	Level 3	Level 4	Level 5	Level 6	Level 7	Level 8	unspiked	low	medium	high	unspiked	low	medium	high
1,5-Anhydroglucitol	0.500164	5.00164	linear	y = 1.6589x + 0.0227	0.9973			-8.3906	5.43702	1.68222	0.153824	-3.47137	1.76357	105.08	98.68	91.4	88.8e	98.38e	93.01e	n.d.	99.7	94.4	36.6729	220.037	586.766	57.0665	342.399	913.064	22.9383	137.63	367.013	8.7	4.8	n.c.	38.5	12	10	9	4	6.6	8.7	9.3	5.6	10.6	1.6	6.4	2.9	10.1	4.7
2,4-Dihydroxybutyric acid	0.476418	28.5851	1/x-weighted	y = 0.4599x - 0.0007	0.993115		-8.04764	1.843	4.98039	9.08523	7.35206	6.5715	-21.7845	n.d.	97.7	>ULOQ	102.24	97.51	>ULOQ	108.36	107.75	>ULOQ	15.0939	125.783	301.879	30.9254	257.712	618.508	65.0134	541.779	1300.27	6.8	4.3	4.3	7.1	9	14.9	7	14	13	27.1	9.9	6	5.1	4.2	4.6	3.7	5.7	4.3
Arabitol	1.00016	125.021	1/x-weighted	y = 0.0509x + 0.0221	0.993302	-35.328	8.64842	12.7995	12.9954	7.74458	1.69126	-0.336508	-8.21469	n.d.	107.79	93.28	119.52	105.27	90.45	114.86	107.25	101.05	19.9421	149.566	498.552	30.944	232.08	773.6	54.6848	410.136	1367.12	3.5	2	5.7	3.8	4	3.2	2.7	4.5	11.8	14.1	4	3.2	1.8	5.7	4.6	2.8	2.5	4.9
Arabinose	1.00013	50.0067	1/x-weighted	y = 0.0935x + 0.0443	0.998439	-7.28256	4.00457	3.43849	2.65218	-2.81267				114.99	93.31	>ULOQ	111.64	97.08	>ULOQ	110.27	99.69	>ULOQ	28.7978	215.984	719.946	67.1912	503.934	1679.78	88.5075	663.807	2212.69	4.3	4.4	4.7	4.2	4	4.3	4.1	7.2	15.4	26.3	8	3.4	3.2	7.9	3	4	3.2	4.2
chiro-Inositol	0.0999715	9.99715	1/x-weighted	y = 1.6147x + 0.0027	0.998007		-14.2148	9.95444	8.87395	-2.19029	-1.78677	-0.636565		91.62	84.98	>ULOQ	90.02	85.92	94.9	93.86	88.82	91.48	72.3386	723.386	2411.29	111.825	1118.25	3727.5	300.676	3006.76	10022.5	21.1	18.5	n.c.	7.9	14.1	17.5	9.2	5.4	8.1	65.8	9.7	4.2	9.7	3.2	1.5	3.2	3.3	5.1
Erythritol	9.99859	199.972	1/x-weighted	y = 0.0355x + 0.0708	0.993904	-5.9527	-0.68552	5.55958	6.30859	6.05982	4.94478	-16.2346		92.3	103.17	97.97	>ULOQ	>ULOQ	>ULOQ	103.07	103.05	98.51	29.8867	224.15	560.375	n.c.	n.c.	n.c.	45.9693	344.77	861.924	4.2	3.4	8.1	5.5	5.3	4.1	5.9	4.5	4.7	70.8	5.1	4.4	6	3.4	11.4	13	14.3	6.1
Erythrose	0.600038	6.00038	linear	y = 0.1641x - 0.0063	0.996843			6.263	0.830332	-6.32122	4.42539	-1.50953	0.288509	71.8d,e	76.4e	87.3e	98.04	84.01	96.08	67.1d,e	63.7e	73.1e	127.873	767.239	2045.97	33.9983	203.99	543.973	165.06	990.359	2640.96	19.3	9.1	30.4	47.1	15.4	12.7	13.3	11.3	13.4	13.6	23.3	15.9	7.8	5.4	7.6	4.7	6.9	3.6
Fructose	0.751792	93.974	quadratic	y = -0.0009x² + 0.1890x + 0.1027	0.999585	12.1039	-1.75417	-3.94889	4.71473	-2.25164	0.868319	0.0441813	-0.114482	100.2e	118.1e	96.8e	108.86	102.74	84.78	97.8e	106.8e	90.2e	728.933	5466.99	18223.3	56.604	424.53	1415.1	450.236	3376.77	11255.9	15.9	5.8	13.8	5.7	4.9	12	3.1	4.6	4.7	8.8	41.5	12.1	4.2	5.4	6	3.1	3.6	4.7
Fucitol	0.100047	5.00237	linear	y = 0.2368x + 0.0021	0.998355		-10.8872	0.924903	5.52972	0.795114	-2.31763	-2.43253	2.03786	113.6	109.24	108.1	121.43	118.93	116.27	136.99	112.27	100.17	52.7857	316.714	844.571	64.3685	386.211	1029.9	168.406	1010.44	2694.5	9.8	5	0.7	27.3	13	7.8	9.6	13.2	11.1	18	8.9	6.5	7	10.5	10.1	5.8	6.9	4.1
Fucose	2	39.9946	quadratic	y = -0.0048x² + 0.2782x + 0.1340	0.995562	6.44429	-5.91632	0.329513	0.964816	7.16285	2.29004	-22.9231		143.81	107.15	98.78	135.42	95.88	89.68	152.4e	102.8e	87.4e	27.197	226.642	543.94	43.342	361.183	866.839	117.361	978.009	2347.22	7.7	4.5	5.5	5.8	3.5	7.8	7.3	5.3	7.1	20.3	10	5.9	3.5	7.5	4.2	3.4	4.5	3.9
Galactitol	0.499914	49.9914	linear	y = 0.3047x + 0.0087	0.999524		-14.4263	0.811147	3.24455	1.17089	0.963632	-2.52638	0.675451	179.65	108.55	101.05	113.5	101.19	100.59	93.34	100.41	96.16	39.5229	423.46	1693.84	38.9303	417.111	1668.44	98.611	1056.55	4226.19	8.7	7	n.c.	15.1	5.1	6.4	2.4	5.6	4.1	7.9	9.2	9.4	2.7	4	2.6	3.4	4.5	2.7
Galactose	0.499846	49.9846	1/x-weighted	y = 0.5744x + 0.0745	0.996044	-2.99575	-3.32797	9.15235	7.81715	7.78706	1.88581	-20.3324		85.58	104.68	95.6	n.d.	101.44	97.09	110.6e	105.5e	97.5e	31.6781	791.952	3167.81	7.5918	189.795	759.18	342.984	8574.6	34298.4	5.7	6.1	8.2	5.9	6.3	5.2	3.3	5.6	7.8	4.1	6.5	4.3	6.4	5.1	4.6	3.4	1.7	4.9
Galacturonic acid	0.499895	4.99895	1/x-weighted	y = 0.1207x - 0.0180	0.99317			9.74151	-4.31018	-4.99967	-7.35819	3.11932	3.80721	79.9e	93.9e	108.2e	108.1e	111.9e	112.3e	79.3e	88.8e	98.4e	99.6585	597.951	1594	76.5769	459.461	1225.23	98	591	1576	19.2	5.5	18.1	36	16.5	12.4	12.1	8.6	9.2	12.4	56.1	16.8	12.1	5.3	23.3	9.1	11.6	5.1
Glucaric acid	1.99936	29.9904	1/x-weighted	y = 0.1248x - 0.0220	0.997502		-3.91932	3.1022	1.82667	3.51028	0.690768	-5.2106		83.5	85.74	80.75	107.56	93.52	79.63	95.9e	97.7e	86.2e	56.6964	472.47	1133.93	47.1075	392.563	942.15	121.274	1010.61	2425.47	8.8	7.2	3.7	7.6	6.5	7.8	11.4	7	17.6	33.3	8.8	6	1.7	5.5	5.2	4.3	3.6	1.6
Gluconic acid	0.50016	100.032	1/x-weighted	y = 0.0621x + 0.0076	0.998761	-2.54321	-1.51696	3.72574	4.26408	5.92469	4.64092	-14.4953		105.4e	103.1e	97.8e	n.d.	100.89	96.59	n.d.	100.04	101.21	147.207	5520.27	27601.4	3.23164	121.187	605.933	3.18726	119.522	597.612	4.4	3.9	5.7	4.3	2.3	4.5	3.7	2.7	8.1	n.c.	5.3	3.1	1.8	3.6	3	1.2	2.8	2.1
Glucose	4.99902	74.9853	linear	y = 0.0664x + 0.0421	0.999519	0.484254	-1.08074	-1.84108	5.81176	-1.23807	-2.21021			117.5d,e	104.0e	99.8e	n.d.	102.23	96.43	n.d.	103.9	96.75	106.62	1066.2	4264.8	10.1959	101.959	407.838	9.33866	93.3866	373.546	8.2	6.1	3.6	3	3.4	10.1	4.4	22.6	58.6	110.4	21.2	9	7.5	5.9	2.8	3.3	1.9	1.9
Glucuronic acid	0.499696	39.9756	1/x-weighted	y = 0.1206x + 0.0115	0.999701	-0.960024	-1.40579	1.79537	0.964323	1.9201	2.61815	0.251207	-5.18333	n.d.	94.18	90.58	n.d.	95.92	>ULOQ	n.d.	98.91	94.36	15.4499	128.749	308.997	10.8658	90.548	217.315	21.3619	178.016	427.238	5.4	2.9	2.8	1.1	5	6.4	4.8	5.1	7.1	13	4.8	7.1	3.6	3.7	1.6	4.8	4.4	2.4
Lactose	0.500001	50.0001	1/x-weighted	y = 0.4604x + 0.0490	0.995814		-25.3553	7.95459	9.34162	7.03964	7.49541	-2.47874	-3.99719	n.d.	108.81	92.51	107.86	111.42	93.17	100.57	105.3	95.14	24.3195	260.567	1042.27	33.0828	354.459	1417.84	118.498	1269.62	5078.48	9.9	15.6	7.1	6.2	6.8	11.4	10.6	4.5	8.6	3.9	7.9	6.6	7.2	6.1	10.7	7	3	3.9
Levoglucosan	0.5	30	1/x-weighted	y = 0.5676x + 0.0882	0.994017		-5.72074	2.95907	8.45397	6.5014	8.14315	-20.3369		n.d.	105.4	>ULOQ	116.3	103.98	85.64	unspiked sample <LLOQ			11.9567	298.918	1195.67	37.2183	930.458	3721.83	unspiked sample <LLOQ			6.6	4.3	4.3	2.9	4.1	5.8	5	5.8	22.7	56	7.3	2.6	2.3	4.6	6.4	6.4	6.3	1.9
Maltose	0.00999945	14.9992	1/x-weighted	y = 1.6333x + 0.0477	0.9977	2.95786	3.72747	-3.5898	1.67157	-10.0252	0.487894	5.21552	-0.44532	142.97	101.37	92.52	121.73	102.73	101.43	75.58	101.32	95.73	367.909	3679.09	12263.6	2074.5	20745	69150	94.8416	948.416	3161.39	21.9	18.3	28.8	8.9	10	7.6	13.2	10.7	4.9	12.3	28.6	8	10.1	8.6	22.2	6.5	7.1	10.4
Mannitol	9.99896	199.979	linear	y = 0.0406x + 0.0383	0.999695	-0.047672	-0.794275	0.687994	2.68081	-0.205481	-0.956354	-10.7002		n.d.	95.94	97.59	110.2e	98.2e	97.0e	n.d.	96.64	100.21	22.2259	166.694	416.736	129.995	974.964	2437.41	3.91031	29.3273	73.3183	5.1	2.9	2.1	3.4	3.1	3.6	3.9	3.7	6.3	n.c.	3.5	3.8	1.8	4	3.9	3.7	3.2	3.5
Mannoheptulose	0.049978	9.9956	1/x-weighted	y = 1.8066x + 0.0061	0.999685	-1.84641	0.67422	0.0845106	2.26657	-1.17889				96.28	89.59	>ULOQ	99.96	91.92	>ULOQ	90.97	93.92	>ULOQ	64.142	687.235	2748.94	92.4033	990.036	3960.14	71.845	769.768	3079.07	11.7	15.7	10.5	5.3	4.7	3.5	3.7	7.8	10	64.8	4.9	4.5	4.7	8.8	5.8	3.9	3.4	6.1
Mannose	0.0999998	25	1/x-weighted	y = 0.6714x + 0.0089	0.9994	-1.52276	-0.769444	1.4807	4.83111	-1.66957	-3.2101	-0.862864	1.72294	104.33	109.77	95.12	88.94	93.67	86.97	96.1	104.21	93.96	285.391	1712.34	11415.6	49.39	296.34	1975.6	123.974	743.842	4958.95	6.6	5.7	3.9	2.6	2.4	3.9	3.8	4.3	6.7	12	19.3	2.2	2.4	3.7	6.9	2.3	6.1	3.7
myo-Inositol	0.499895	39.9916	quadratic	y = -0.0042x² + 0.2147x + 0.0007	0.998897	-4.33659	3.30085	-3.32247	3.16614	-2.18097	-1.03956	4.85065	-0.239917	95.76	66.11	81.53	n.d.	92.47	88.73	164.7	107.04	80.82	31	258	620	20	168	4200	65	546	1309	10.1	8.2	11.6	11.7	13.5	8.2	9.1	5.7	11.4	8.8	3.4	4	12.7	9.4	2.7	8.3	14.9	8
N-Acetylglucos-/mannosamineb	1.9998	9.99902	linear	y = 0.9776x + 1.1187	0.996699				-6.51202	2.70669	-0.0256496	2.49045	-1.75725	unspiked sample <LLOQ			121.9d,e	107.3e	112.6e	unspiked sample <LLOQ			unspiked sample <LLOQ			143.509	861.057	2296.15	unspiked sample <LLOQ			10.5	11	n.c.	16.3	22.6	16	14.1	10.7	9	16.2	53	17.7	4.5	15.9	20.4	5.6	7.6	3.3
Psicose	1.00014	125.018	1/x-weighted	y = 0.0725x + 0.0407	0.993488	-32.7478	8.06324	11.4779	13.0063	3.8676	6.04857	-1.69555	-8.02015	116.68	93.53	76.82	108.93	94.49	80.42	121.69	97.09	84.16	32.6793	245.095	816.983	82.9698	622.274	2074.25	141.79	1063.42	3544.74	5.4	6.8	6	2.9	2.7	5	3.2	3.3	4.3	10.1	3.1	4.1	2.5	5.1	3.4	5.1	4.6	3.5
Rhamnose	0.49989	4.9989	linear	y = 2.6235x - 0.0835	0.991304			5.77365	3.9561	1.01823	-1.80023	-6.03077	4.12888	107.5e	82.2e	85.5e	94.3e	95.1e	91.0e	99.7d,e	84.9e	85.6e	61.5553	369.332	984.885	76.0535	456.321	1216.86	155.924	935.542	2494.78	15.6	6.5	n.c.	21.9	5.8	16.3	10.5	7.8	9.2	8.2	18.3	6.5	13.5	6.3	14.7	6.3	9.4	3.9
Ribitol	0.5001	40.008	1/x-weighted	y = 0.2866x + 0.0417	0.993459	-7.89966	-1.25895	6.17474	5.83877	11.7511	7.08106	0.403628	-22.0907	89.1	104.66	90.69	109.9	102.25	92.19	104.93	104.96	94.31	49.6883	414.069	993.766	82.5217	687.681	1650.43	105.285	877.379	2105.71	5.4	6.5	1.3	2.4	4.7	4.5	3.2	6	5.9	11.6	4.1	7	4.4	3.9	3.6	4.3	2.3	2.1
Ribose	0.500143	40.0114	1/x-weighted	y = 0.2712x + 0.0360	0.996013	-6.42266	1.01387	1.8114	5.74724	5.087	12.2024	1.2609	-20.7002	99.57	97.76	95.95	93.57	101.22	97.03	102.94	101.32	99.87	57.5381	479.484	1150.76	46.67	388.917	933.4	69.853	582.108	1397.06	13.8	7.2	3.7	4.5	4.6	2.7	4.1	3.5	5.6	6.5	4	3.9	4.8	4.5	2.5	4.5	4.8	3.5
Sedoheptulose	0.49997	29.9982	1/x-weighted	y = 0.3664x - 0.0212	0.998185		9.00393	-4.02184	-4.41454	-0.430775	-3.60364	3.46687		105.2	105.6	>ULOQ	n.d.	99.94	>ULOQ	n.d.	100.45	>ULOQ	91.8496	984.103	3936.41	11.8003	126.432	505.729	19.84	212.572	850.287	6.1	5.9	n.c.	18.3	7.7	5.9	8	12.7	7.6	63.7	15.2	9.2	5.2	4.2	5.5	4.7	3	3.7
Sorbitol	0.500054	50.0054	1/x-weighted	y = 0.3120x + 0.0292	0.99919		3.44929	2.07966	-4.80553	-0.451674	1.01876	-3.28854	1.99803	111.66	101.47	96.77	108.74	101.61	95.06	133.13	101.9	96.97	33.2094	355.815	1423.26	49.698	532.478	2129.91	53.2352	570.377	2281.51	7.9	6.7	40	8.6	4.2	6.1	6.3	4.8	2.8	6.1	10	4.8	3	2.2	7.3	7.7	6.7	2.4
Sucrose	0.500139	50.0139	linear	y = 0.3052x + 0.0402	0.999871			-0.26794	1.34	-1.59437	-0.272722	-5.59156		n.d.	97.51	>ULOQ	115.89	96.28	>ULOQ	90.3e,f	97.3e,f	>ULOQ	17.1239	642.145	3210.72	31.6436	1186.64	5933.18	unspiked sample <LLOQf			15.9	9.4	78.4	57.5	11.1	5.5	5.7	15.9	12.7	28.9	8.6	5.5	11.5	27.2	8.3	6.1	6.5	61.3
Tagatose	0.500113	5.00113	linear	y = 1.4751x + 0.0973	0.991718			-10.9716	-1.12058	4.60644	4.45351	-6.29784	1.84486	156.88	94.52	95.25	115.2e	103.5e	95.5e	unspiked sample <LLOQ			37.8145	226.887	605.032	297.451	1784.71	4759.22	unspiked sample <LLOQ			15.7	11.4	20.4	29.2	9.8	11.2	10.6	6.8	8.3	8.2	5	9.7	9.8	3.7	14.5	3.5	7.5	4.4
Threitol	1.00035	125.043	1/x-weighted	y = 0.0285x + 0.0010	0.997296	-16.4487	1.23338	2.98152	11.9621	4.21252	2.88854	-3.59293	-3.2364	90.55	100.83	90.7	n.d.	90.31	90.57	97.79	107.79	93.06	28.8988	216.741	722.47	16.7137	125.353	417.842	78.8104	591.078	1970.26	10.3	3.9	10.4	10	7.1	5.3	6.7	5.1	6.1	14.6	10.7	9.8	9.6	3.7	4.3	3.3	3.2	4.1
Threonic acid	0.999892	39.9957	1/x-weighted	y = 0.4930x - 0.0287	0.99806			-4.08193	2.81921	3.09102	3.21378	-3.40511	-1.63698	n.d.	85.37	>ULOQ	n.d.	78.45	>ULOQ	114.19	100.61	>ULOQ	18.2144	151.787	364.288	19.6905	164.088	393.811	34.8245	290.204	696.49	13.7	6.2	8.4	8	6.2	9.2	7.2	8.7	8.3	10.8	10.6	11.6	7.3	9.7	2.1	4.2	5.1	6.8
Trehalose	0.0299924	4.99873	linear	y = 2.1624x + 0.0021	0.999952	6.16437	-6.99185	-0.453952	1.41669	-0.957002	0.429404	0.256784	-0.21536	101.02	103.04	104.06	102.4	104.8	97.6	124.06	99.26	101.87	484.477	2906.86	7751.63	393.829	2362.97	6301.26	383.579	2301.48	6137.27	32.5	18.7	15.8	6.2	14.3	8.1	6.7	5.1	10.2	15.4	19.9	6.9	6.1	11.2	27	8	9	5.5
Xylitol	0.500018	25.0009	1/x-weighted	y = 0.2983x + 0.0266	0.995812			-5.54805	4.81288	3.82803	6.27915	1.0121	-10.3841	67.24	94.15	>ULOQ	92.14	97.99	>ULOQ	108.93	100.48	>ULOQ	35.9813	359.813	1439.25	55.1189	551.189	2204.76	124.527	1245.27	4981.06	4.6	3.8	7.6	2.8	3.6	3.5	4.2	5.4	5.5	7.5	8.6	4.9	3.1	2.6	3.7	5.3	3.8	1.8
Xylonic acidc	1.00016	60.0094	1/x²-weighted	y = 0.4507x - 0.0505	0.994236		-12.8508	-0.124617	4.46026	6.86695	2.73956	-0.723595	-0.367785	104.45	97.87	>ULOQ	103.68	94	71.39	113.82	103.97	78.61	37.2823	310.685	745.645	50.8351	423.626	1016.7	72.6459	605.383	1452.92	5.6	3.4	5.1	5.7	6.9	6.4	5.7	3.2	7.7	15.2	8.3	3.7	2.1	6.4	4.5	3.8	5.9	1.7
Xylose	0.999784	199.957	1/x-weighted	y = 0.0567x + 0.0269	0.995605	-6.11393	-2.58195	3.99216	6.20776	8.12511	10.881	9.7232	-30.2334	97.83	104.36	94.39	90.84	102.15	88.02	103.16	105.8	94.41	55.8496	418.872	1047.18	39.4673	296.005	740.013	242.289	1817.17	4542.92	4.4	2.5	2.9	4.8	3.3	6.1	4.4	2	2.7	12.8	5.7	5.2	2.8	4.6	2.6	1.5	2.6	4.3
Xylulose	0.100023	25.0057	linear	y = 0.3241x + 0.0169	0.999662	-0.350076	-0.340533	0.360883	3.66112	-2.74021	-3.56659	-1.24343	-26.009	n.d.	95.64	93.66	n.d.	97.87	91.16	n.d.	97.87	95.67	11.0038	66.0228	440.152	14.685	88.1102	587.401	22.9448	137.669	917.794	5.4	4.6	4.5	4.2	3.5	3.2	7.4	5.2	6.4	11	7.2	5	2	2.1	2.5	1.4	3.6	1.9
2-Deoxyribonic acid-1,4-lactone	no quantification
5-Deoxyarabonic acid-1,4-lactone	no quantification
Arabino-1,4-lactone	no quantification
Erythronolactone	no quantification
Galactosamine	no quantification
Glucosamine	no quantification
Mannonic acid-1,4-lactone	no quantification
N-Acetylgalactosamine	no quantification
Ribono-1,4-lactone	no quantification
scyllo-Inositol	no quantification
a Generally, all sugar compounds are trimethylsilylated derivatives, and in case of reducing sugars, methoximated. However, for reasons of readability, the underivatized names of the sugar compounds are used. The quantification of reducing sugars was carried out using one derivative, details on which was used are shown in Supporting Information 1 Table 14-15.
b Sum parameter of N-Acetylglucos- and -mannosamine due to coelution
c Sum parameter of xylonic and ribonic acid due to coelution; calculated as xylonic acid.
d Sample <LLOQ. Samples evaluable, but not included in Figure 2.
e Unspiked sample <LLOQ. Samples evaluable, but not included in Figure 2.
f No signal integrated in unspiked sample, as a consequence, it was assumed that the sugar is not present in the unspiked sample.
n.d.: Not determinable, because of the spiked amounts being less than 25% of the concentration in the unspiked sample.
LLOQ: Lower limit of quantification.
ULOQ: Upper limit of quantification.
n.c.: Not calculable.
[truncated: 4 more columns]

## Sheet: Table S23
Table S23. Summary of validation parameters in serum.
Namea	Calibration range [µmol/L]		Calibration curve			Deviation of the back calculated concentration to the theoretical concentration [%]							Accuracy [%]						Percentage of spiked amount relative to the unspiked sample [%]						Precision: RSD% [%]
													Sample 1			Sample 2			Sample 1			Sample 2			QC sample		Calibration Levels							Sample 1				Sample 2				Sample 3
	LLOQ	ULOQ	Regression model		R2	Level 1	Level 2	Level 3	Level 4	Level 5	Level 6	Level 7	low	medium	high	low	medium	high	low	medium	high	low	medium	high	interday	intraday	Level 1	Level 2	Level 3	Level 4	Level 5	Level 6	Level 7	unspiked	low	medium	high	unspiked	low	medium	high
1,5-Anhydroglucitol	30.0098	300.098	linear	y = 0.0077x + 0.0210	0.999808	-0.24984	0.873082	-0.526031	-0.884809	1.03477	-1.21425	1.72816	100.86	94.7	96.29	101.09	92.74	100.16	62.6927	83.5903	125.385	50.4636	67.2848	100.927	5.66311	8.05516	4.35457	3.91811	1.87446	2.25993	2.45749	2.83926	3.02736	1.76338	2.19711	2.44064	1.44817	5.66311	5.96916	4.81342	4.56961	3.31638
2,4-Dihydroxybutyric acid	0.714627	9.52836	1/x-weighted	y = 2.0316x + 0.0594	0.995147		-4.53986	0.943294	1.52692	1.62601	5.75749	-5.31386	94.9	103.4	81.85	91.78	94.33	87.25	89.7122	299.041	897.122	85.0205	283.402	850.205	18.6244	12.2889	66.0819	27.5919	12.651	6.67002	7.63198	10.9818	6.41676	8.06714	5.40732	8.26807	8.68965	18.6244	12.763	10.4055	7.15051	18.1489
Allose	0.10001	7.50072	1/x-weighted	y = 1.0535x + 0.0150	0.999289		-6.92673	2.74283	2.46163	2.37753	1.66789	-2.32315	96.04	102.79	97	114.06	104.47	100.1	127.248	254.495	1017.98	161.234	322.469	1289.88	8.22732	9.99909	38.2233	16.4976	6.01074	7.84851	4.58614	5.17636	5.3191	4.00145	6.49356	2.91695	3.5891	8.22732	9.61321	9.40847	2.50969	12.1834
Arabinonic acid	0.0399928	9.99821	linear	y = 1.3863x + 0.0065	0.999938	-13.7201	-8.85158	1.03351	-3.53491	2.0634	0.617701	-0.144454	n.d.	84.25	96.61	n.d.	90.05	91.48	17.4713	87.3564	349.426	22.6181	113.09	452.361	15.5698	12.5194	16.4594	12.6394	14.2824	5.26798	7.79215	5.0085	6.52452	6.57053	7.12775	10.9585	3.53247	15.5698	10.3867	9.90139	7.41575	18.8552
Arabinose	0.100013	7.501	1/x-weighted	y = 0.7686x + 0.0913	0.995741		-10.1339	-0.811199	5.2324	7.42171	3.82003	-5.52904	105.95	95.2	83.49	109.08	123.73	99.84	33.5579	67.1158	268.463	28.0238	56.0476	224.19	6.81328	9.38435	14.5719	12.917	12.4363	8.31981	8.65025	7.46329	5.64612	4.18571	2.67144	3.87295	1.29034	6.81328	9.38454	2.15888	8.31947	4.18864
Arabitol	0.100016	10.0016	1/x-weighted	y = 0.4471x + 0.0189	0.997612	-17.7895	6.00215	7.1258	5.65377	3.79964	-0.549708	-4.24212	103.12	105.45	>ULOQ	100.9	97.17	>ULOQ	25.3837	84.6124	253.837	31.9369	106.456	319.369	6.2602	8.09351	7.49363	6.42882	3.17878	5.02114	5.13685	3.51234	3.43283	3.0871	3.31484	2.84227	2.73369	6.2602	9.76103	5.01509	1.60085	4.84184
Erythritol	0.0999859	9.99859	1/x-weighted	y = 0.2397x - 0.0057	0.998629	-6.83656	2.0055	2.71894	1.51133	1.31219	3.24964	-3.96104	n.d.	98.04	>ULOQ	n.d.	95.26	>ULOQ	12.7012	42.3372	127.012	17.7356	59.1186	177.356	6.41233	9.20853	24.6841	6.12763	4.2026	4.68066	5.25122	3.65043	2.67161	3.81599	3.86463	4.58817	2.28383	6.41233	5.2762	2.78978	4.83966	2.75602
Erythronic acid	2.00065	30.0098	1/x-weighted	y = 0.0079x + 0.0008	0.994235	-11.1744	3.99193	4.0164	0.845833	4.50483	3.82277	-6.00734	95.35	99.77	92.62	101.55	86.68	94.02	119.474	238.949	477.898	100.128	200.257	400.513	15.7554	9.58316	10.1561	8.1148	7.38873	7.00771	7.69321	7.3908	10.8323	3.17156	4.38504	3.17085	4.52185	15.7554	4.6004	4.84681	6.24075	14.2387
Fructose	0.100024	100.024	1/x-weighted	y = 0.0101x + 0.0229	0.996165	-18.6408	2.02194	9.63431	8.25178	3.58204	-4.8493		65.4	84.31	82.18	n.d.	99.08	>ULOQ	52.0772	156.232	1041.54	22.5931	67.7792	451.861	5.74117	9.71077	9.42535	8.75215	5.85931	10.8866	8.54744	11.0492	10.3844	4.15368	3.663	3.03577	11.3671	5.74117	5.28871	6.04617	4.66456	3.25707
Fucose	0.124983	4.99932	1/x-weighted	y = 0.2129x - 0.0013	0.999106			-2.59062	-1.96163	6.10083	-0.982241	-0.566341	n.d.	119.32	99.66	n.d.	132.53	104.76	11.672	58.3598	233.439	11.254	56.27	225.08	11.3909	11.4189	n.c.	28.0424	15.466	7.26104	7.77426	5.50741	6.35999	13.665	3.84967	4.80176	5.20386	11.3909	11.8425	5.08714	7.37251	7.53024
Galactitol	0.0199966	4.99914	1/x-weighted	y = 2.0261x - 0.0178	0.999686	-7.80053	-0.78732	3.1106	3.73912	2.67708	0.00854739	-0.9475	n.d.	91.81	87.8	122.54	95.91	95.3	21.854	109.27	437.079	26.8824	134.412	537.649	12.4832	13.0204	20.2795	13.6545	14.1395	9.6555	9.74141	3.42872	5.19907	8.21183	8.6528	3.9163	11.4566	12.4832	7.5389	7.8611	7.82948	7.43677
Galactose	0.0999693	7.49769	linear	y = 0.0988x + 0.0040	0.999936		15.9787	-0.346267	1.53891	-1.38415	-0.265069	0.242943	103.4	106.35	96.79	106.06	109.57	99.29	380.943	761.886	3047.54	207.242	414.484	1657.93	10.9537	11.6359	48.0695	8.50023	4.7143	4.17955	2.70432	4.14972	3.4358	19.339	4.68342	5.63419	1.15964	10.9537	5.94049	4.94306	3.16857	19.8634
Gluconic acid	0.75024	10.0032	linear	y = 0.4897x + 0.0080	0.999624		-4.08525	0.732157	0.179922	-0.512877	1.51759	-0.730164	93.17	89.72	91.56	106.52	107.01	95.27	33.8361	112.787	338.361	27.5384	91.7947	275.384	7.89313	9.98736	40.6608	7.93867	5.21399	6.11233	3.96411	6.58912	4.48475	2.69993	5.36741	5.56972	2.02268	7.89313	6.35977	8.07338	7.95339	8.64752
Glucose	2.0c	10.0c	linear	y = 0.2508x + 0.0427	0.999817	-2.18892	1.45047	0.0829669	-0.111239	-0.103194			not determined via spiking												5.70616	9.72719	1.97172	3.43597	3.63074	5.873	2.07877	---	---	1.98541	---	---	---	5.70616	---	---	---	2.22912
Glucuronic acid	0.0999391	9.99391	1/x-weighted	y = 0.3617x + 0.0049	0.999555	-4.36589	-0.226465	2.51	1.78705	1.73569	0.760299	-2.20069	n.d.	86.69	>ULOQ	n.d.	71.06	>ULOQ	18.9403	63.1344	189.403	19.7675	65.8916	197.675	9.39478	9.86929	8.72499	4.19637	4.5028	2.85762	3.90644	3.01161	1.96593	2.2311	6.09004	5.88653	2.7862	9.39478	8.91683	4.31552	3.59671	8.1237
Lactose	0.0587647	2.35059	linear	y = 1.3744x + 0.0623	0.999721			7.8309	0.720357	2.11119	-2.47292	0.299122	118.06	97.13	91.36	115.51	90.01	89.35	40	200	800	25	127	507	12.3863	11.5877	35.2757	22.0068	18.748	11.3923	8.05739	6.98213	4.33562	8.13846	5.88226	5.11133	3.95867	12.3863	9.46295	5.94267	5.373	22.8579
Levoglucosan	0.125	5	1/x-weighted	y = 1.0133x + 0.1169	0.999282			-5.77826	1.91676	3.66808	1.62377	-1.43034	129.97	123.89	100.1	n.d.	n.d.	104.93	35.6054	178.027	712.109	4.12336	20.6168	82.4673	7.04513	8.66299	49.6775	42.4703	18.8819	15.8399	11.9667	5.11067	4.09349	5.83016	10.5447	8.6731	4.12949	7.04513	6.30392	4.57218	3.71339	14.106
Maltose	0.01	2.3	1/x-weighted	y =1.0411x + 0.0320	0.999174	-1.7147	6.80861	-11.1111	2.57664	2.38148	2.68419	-1.62513	n.d.	95.8	93.6	n.d.	102.1	110.72	9.07785	45.3892	181.557	7.0307	35.1535	140.614	10.8388	12.312	6.69922	26.3363	16.0301	3.95306	16.3097	8.09486	8.80977	7.86548	10.6628	5.75911	12.9585	10.8388	10.1619	9.05834	2.94127	10.1694
Mannitol	0.0199979	7.49922	1/x-weighted	y = 1.8998x + 0.0405	0.999699	-6.55936	4.19478	-0.546909	2.35807	0.504321	1.60075	-1.55166	n.d.	89.28	90.14	n.d.	n.d.	>ULOQ	14.9345	29.869	119.476	11.4214	22.8428	91.3712	6.51124	9.84077	21.0941	8.8511	2.97775	3.06568	2.74625	3.05264	3.75911	3.92533	3.69914	3.72009	2.53258	6.51124	7.5567	5.69109	5.62535	3.46382
Mannoheptulose	0.0199912	0.299868	linear	y = 15.8161x - 0.0599	0.998625	8.55858	3.70803	6.53999	-4.07493	-3.6075	-1.83993	1.14279	n.d.	n.d.	>ULOQ	129.47	113.84	86.6	8.21056	16.4211	41.0528	35.2095	70.4189	176.047	18.2868	8.62389	9.2704	9.43641	10.512	8.57958	6.29406	10.8553	7.35167	8.43738	5.61864	11.9063	7.90881	18.2868	13.6612	3.60257	8.30621	25.2329
Mannose	4.99999	74.9999	linear	y = 0.0237x + 0.0764	0.999837	0.0697483	-0.587297	1.45911	1.50455	-6.98247			n.d.	n.d.	>ULOQ	n.d.	126.08	>ULOQ	3.0777	23.0827	61.5539	3.975	29.8125	79.5001	5.18527	7.51212	5.07127	9.78049	3.72192	3.19558	3.23245	7.06954	8.02782	5.56783	3.96507	3.70736	3.62101	5.18527	7.32984	3.09834	3.20022	2.12799
myo-Inositol	0.499895	49.9895	quadratic	y = -0.0002x2 + 0.0272x + 0.0276	0.998926		0.389268	-2.26564	3.56504	1.17519	-32.2861		n.d.	96.24	>ULOQ	n.d.	132.03	>ULOQ	6.48658	48.6494	129.732	8.18578	61.3933	163.716	6.35119	6.7185	8.59	4.7104	5.7867	2.93764	7.62033	28.8489	56.7012	4.05628	2.76436	2.54758	2.97667	6.35119	2.35118	5.0239	5.53827	8.31796
N-Acetylglucosamineb	0.0200042	5.00105	linear	y = 0.4684x + 0.0316	0.999955	-16.6872	1.75055	8.18703	0.881989	-2.22941	0.49327	-0.00381058	n.d.	97.82	96.72	n.d.	88.13	101.71	24.2681	121.34	485.362	22.3461	111.731	446.922	17.7881	19.3859	25.6838	11.445	8.81968	6.34466	6.37455	4.49302	3.72081	12.4551	13.9149	8.93527	1.99138	17.7881	7.20501	6.81161	5.13874	7.31294
Psicose	0.0749824	4.99882	1/x-weighted	y = 1.4864x + 0.3094	0.996486		-19.6926	13.3771	-3.27094	11.0324	0.787454	-2.2334	n.d.	n.d.	>ULOQ	n.d.	123.3d	112.5d	4.21249	21.0624	84.2498	21.7	104	417	8.4077	8.12995	58.8084	11.0675	5.03346	10.203	11.3972	6.70391	7.10949	3.49192	4.09891	6.50545	4.26565	8.4077	8.57484	2.95547	7.95569	10.3396
Ribitol	0.125025	5.001	1/x-weighted	y = 1.5285x + 0.2375	0.993378			-18.894	8.82829	8.8831	5.61621	-4.43358	163.63	123.18	105.52	n.d.	125.78	105.54	26.6644	133.322	533.288	20.858	104.29	417.161	9.54269	11.1795	32.9267	40.9604	12.587	7.38839	8.52766	3.99323	4.53792	6.33446	5.1089	6.60744	1.08618	9.54269	11.2532	4.3151	13.4843	3.54507
Ribonic acid	0.0999823	9.99823	1/x-weighted	y = 1.7011x - 0.0509	0.9991	7.58606	-0.536965	-2.65362	-6.74591	0.781092	-0.356164	1.92551	78.58	75.39	87.48	81.88	86.04	87.32	231.81	772.7	2318.1	259.847	866.156	2598.47	15.2584	12.7859	25.5751	9.67643	8.87305	5.13961	7.07252	6.53855	5.56843	14.3613	10.4938	10.016	7.83194	15.2584	9.39219	12.8066	11.9033	15.3707
Ribose	0.500143	7.50214	1/x-weighted	y = 1.3037x + 0.2717	0.992725			-14.5044	7.7314	9.47501	1.56077	-4.26274	83.54	123.54	96.17	132.87	105.26	92.02	26.2601	52.5203	210.081	21.6331	43.2662	173.065	21.4551	8.36391	53.642	11.0115	3.86522	5.76243	4.90076	5.63233	2.52899	13.1768	10.5316	7.96264	1.55161	21.4551	15.5125	11.4227	6.14065	21.6599
scyllo-Inositol	0.0199944	7.49791	1/x-weighted	y = 3.1046x + 0.0070	0.996559	-26.1002	7.28673	8.58886	7.72244	4.39296	3.61	-5.50079	102.96	80.48	75.36	82.76	89.3	75.76	37.2515	74.503	298.012	42.5091	85.0183	340.073	10.9277	7.477	19.2282	8.74124	11.0432	6.66639	6.06609	6.88694	8.027	6.18242	5.74851	3.47636	3.12017	10.9277	7.49372	1.49343	6.86931	13.5294
Sedoheptulose	0.0749955	4.9997	linear	y = 0.5562x + 0.0109	0.999532		-15.9845	-12.2504	-1.61098	6.96505	-1.81102	0.0385242	n.d.	124.98	108.48	n.d.	113.24	108.37	12.5489	62.7445	250.978	9.15521	45.776	183.104	6.72173	7.9633	n.c.	8.75732	6.58887	8.21309	4.43457	7.22934	8.56963	3.63561	4.55545	3.81954	3.47017	6.72173	10.53	6.50442	7.83167	5.29986
Sucrose	0.02001	2.50125	1/x-weighted	y = 1.7122x + 0.5696	0.996676	-6.84019	1.88109	0.181778	8.05701	-3.27968			103.09	119.96	>ULOQ	112.89	108.92	>ULOQ	153.676	307.353	1229.41	58.4335	116.867	467.468	25.0556	27.1539	30.5519	18.8253	8.29209	9.8668	9.74387	5.55055	10.4898	50.5881	8.15433	18.0585	32.8806	25.0556	17.8954	12.6047	6.6435	16.4517
Threitol	0.750259	10.0035	1/x-weighted	y = 0.1980x + 0.0362	0.996719		-8.18084	2.69264	3.64279	4.14841	1.88895	-4.19195	117.48	108.78	96.44	98.44	108.52	100.27	35.7561	119.187	357.561	56.2998	187.666	562.998	6.99868	9.52286	29.8166	4.43602	4.40662	6.53344	6.27545	3.49885	3.69742	6.44528	7.66706	3.59556	2.22866	6.99868	9.81551	3.42099	2.90025	5.77521
Trehalose	0.020003	0.300045	linear	y = 1.8650x + 0.0341	0.997216	15.6	8.5	-5.819	-2.3	1.59879	-4.20079	1.86214	145.09	159.03	>ULOQ	n.d.	125.78	>ULOQ	32.9893	65.9787	164.947	24.3165	48.6329	121.582	14.126	15.9945	12.5334	16.3621	14.2634	11.6019	17.276	6.95353	10.3421	7.51354	8.41028	4.08651	12.2539	14.126	13.8482	5.59695	7.89	12.0362
Xylitol	0.100004	7.50027	quadratic	y = -0.0729x2 + 1.8826x + 0.0033	0.999516		3.52497	-2.44479	3.9427	-2.77123	1.3195	-0.388969	93.22	98.85	82.56	106.96	103.19	84.98	153.274	306.548	1226.19	128.85	257.701	1030.8	7.83183	9.64152	30.3113	11.9975	4.30182	4.0976	6.88408	5.23251	4.39069	11.4769	2.66956	7.09894	2.95515	7.83183	3.26428	1.95318	2.81966	10.8793
Xylonic acid	0.200031	20.0031	linear	y = 1.0073x - 0.0253	0.999727	5.95307	0.522068	2.23451	-1.01946	0.316229	-1.42913	0.734738	88.23	92.98	94.49	90.73	93.63	88.22	233.104	777.012	2331.04	153.07	510.232	1530.7	12.6204	13.3151	15.6341	14.6867	16.5782	10.6663	6.64973	10.8104	9.2258	7.48827	5.85018	16.0515	7.52831	12.6204	8.40612	7.44535	4.47161	24.2854
Xylose	0.0499892	74.9838	1/x-weighted	y = 0.0686x + 0.0170	0.996152	-4.96078	-0.266198	7.54367	8.08844	14.0773	13.9724	-38.4549	129.73	110.32	108.12	136.47	114.89	109.01	194.988	1462.41	3899.76	159.604	1197.03	3192.08	8.30781	9.91997	2.91964	4.60073	4.25621	4.38052	4.88801	15.4367	30.1978	10.9249	1.63997	1.29626	2.71832	8.30781	6.85457	3.23538	3.68599	11.2474
Xylulose	0.125049	5.00197	1/x-weighted	y = 1.1937x + 0.0443	0.998539			-9.23358	4.34324	4.88491	1.9765	-1.97106	n.d.	122.98	98.82	n.d.	105.05	100.13	19.899	99.495	397.98	17.5328	87.664	350.656	7.69387	10.6043	105.829	35.9562	23.6755	5.92766	5.80755	5.35276	5.59064	9.31816	4.02213	6.02681	0.248597	7.69387	14.9836	4.63522	2.68439	4.73544
Ethylglucoside	no quantification
Glucaric acid	no quantification
Gluosamine	no quantification
Sorbitol	no quantification
Threonic acid	no quantification
a Generally, all sugar compounds are trimethylsilylated derivatives, and in case of reducing sugars, methoximated. However, for reasons of readability, the underivatized names of the sugar compounds are used. The quantification of reducing sugars was carried out using one derivative, details on which was used are shown in Supporting Information 1 Table 14-15.
b Sum parameter of N-Acetylglucos- and -mannosamine due to coelution; calculated as N-Acetylglucosamine.
c Concentration in mmol/L.
d Values from additional measurement were used, due to high concentrations of psicose in original accuracy samples
n.d.: Not determinable, because of the spiked amounts less than 25% of the concentration in the unspiked sample.
n.c.: Not calculable.
LLOQ: Lower limit of quantification.
ULOQ: Upper limit of quantification.

## Sheet: Table S24
Table S24. Untargeted sugar compounds found in urine and their measured exact fragment ions using GC×GC-qTOF.
	Untargeted sugar compound					Data base comparison				Precision RSD% (%)		ISTD for correction		Characteristic theoretical fragment ions and the measured ion of the qTOF analysis g
	Namea	Class	m/zb	RI-alkanec	RI-FAMEd	Data base	Match	RI of matche	Similarity[%]	interday	intraday	Namea,f	m/z of ISTDb	117.037	117.073	129.073	191.092	203.092	205.107	217.107	219.123	220.094	231.123	233.102	277.147	292.134	299.071	305.142	307.158	315.103	319.158	321.173	333.137	357.113	387.142
MSI Level I (Compared to reference substance and in-house data base)	Glyceric acid	Sugar acid	292	1315	993	in-house	Glyceric acid	1004	79	10.4585	6.26189	Levoglucosan 13C6	220
	2.3-Dihydroxybutyric acid	Sugar acid	292	1337	1015	in-house	2.3-Dihydroxybutyric acid	1015	96	13.3474	5.8392	Fucose 13C6 derivative 1	279
	3.4-Dihydroxybutyric acid	Sugar acid	233	1419	1090	in-house	3.4-Dihydroxybutyric acid	1090	94	12.822	4.6705	Fucose 13C6 derivative 1	279
	Erythronic acid	Sugar acid	292	1531	1210	in-house	Erythronic acid	1210	95	18.6272	5.79917	Xylitol 13C5	279
	5-Deoxy-arabonic acid	Sugar acid	292	1590	1264	in-house	5-Deoxy-arabonic acid	1266	77	14.2602	4.02815	Galactose 13C6 derivative 1	323
	Arbino-1,4-lactone	Sugar acid lactone	259	1627	1301	in-house	Arbino-1,4-lactone	1303	85	17.2345	8.82963	1,5-Anhydroglucitol 13C6	264
	2-Deoxy-ribonic acid	Sugar acid	259	1649	1323	in-house	2-Deoxy-ribonic acid	1324	96	8.98839	4.55493	Fucose 13C6 derivative 1	279
	Arabinonic acid	Sugar acid	292	1773	1449	in-house	Arabinonic acid	1449	92	9.53999	3.76485	Levoglucosan 13C6	220
	Allose	Monosaccharide	319	1872	1548	in-house	Allose	1548	89	7.32746	3.87729	Mannose 13C6 derivative 1	323
	Methyl-α-glucopyranoside	Monosaccharide	305	1878	1553	in-house	Methyl-α-glucopyranoside	1550	86	11.9426	7.72632	1,5-Anhydroglucitol 13C6	264
	Glucono-δ-lactone	Sugar acid lactone	319	1878	1554	in-house	Glucono-δ-lactone	1554	78	6.03223	8.8076	Glucono-δ-lactone 13C6	323
	neo-Inositol	Polyol	318	1888	1563	in-house	neo-Inositol	1564	84	9.06456	4.60924	1,5-Anhydroglucitol 13C6	264
	Mannonic acid	Sugar acid	333	1961	1643	in-house	Mannonic acid	1640	89	8.40857	3.89249	Glucuronic acid 13C6 derivative 2	337
	Galactono-1,4-lactone	Sugar acid lactone	292	1989	1676	in-house	Galactono-1,4-lactone	1671	86	18.594	7.62783	Glucose 13C6 derivative 2	323
	scyllo-Inositol	Polyol	318	2027	1716	in-house	scyllo-Inositol	1707	91	9.97443	6.60873	myo-Inositol D6	321
	N-Acetylgalactosamine	Amino sugar	319	2090	1779	in-house	N-Acetylgalactosamine	1777	74	10.5425	10.5137	N-Acetylglucosamine 13C6 derivative 2	323
MSI Level III (Comparison of the exact fragment ions using GC×GC-qTOF with theoretical, characteristic fragment ions of sugar compounds)	Unknown 1	Sugar acid	292	1327	1007	NIST17	2,3-Dihydroxybutyric acid	1234	81	10.4785	5.69552	Fucose 13C6 derivative 1	279		117.073			203.091				220.094				292.134
	Unknown 2	Deoxy polyol	307	1526	1206	NIST17	1-Deoxypentitol	1462	79	19.7616	4.94456	Galactitol 13C6	323	117.037	117.073	129.073			205.107	217.107	219.123		231.122						307.157			321.171
	Unknown 3	Sugar acid	292	1555	1231	in-house	Threonic acid	1245	72	9.08845	3.92814	1,5-Anhydroglucitol 13C6	264	117.036					205.107	217.107		220.094			277.146	292.135
	Unknown 4	Deoxy polyol	307	1591	1265	NIST17	2-Deoxy-Erythropentitol	1526	83	16.3119	9.82261	1,5-Anhydroglucitol 13C6	264			129.073	191.091			217.107	219.123								307.156
	Unknown 5	Deoxy polyol	231	1597	1271	in-house	Fucose	1414	74	15.9697	11.215	Galactitol 13C6	323		117.073	129.073				217.107	219.122		231.122		277.146
	Unknown 6	Deoxy polyol	231	1615	1289	NIST17	3-Deoxy-pentitol	1526	78	9.86448	7.43449	Galactose 13C6 derivative 1	323	117.036		129.073			205.107	217.107			231.123
	Unknown 7	Monosaccharide	307	1678	1353	in-house	Fructose	1563	77	13.729	8.24292	Tagatose 13C6 derivative 1	310				191.091			217.107					277.146				307.157
	Unknown 8	Monosaccharide	307	1695	1368	in-house	Tagatose	1552	83	9.92304	4.95721	Galactose 13C6 derivative 1	323	117.036			191.091			217.107					277.146				307.157
	Unknown 9	Sugar acid	292	1745	1422	in-house	delta-Gluconolactone	1563	78	10.5407	5.65911	Galactitol 13C6	323				191.091			217.107					277.146	292.134			307.156				333.136
	Unknown 10	Phosphate sugar	299	1753	1430					12.6511	9.18213	1,5-Anhydroglucitol 13C6	264			129.073				217.107							299.071			315.102				357.113	387.142
	Unknown 11	Deoxy polyol	319	1758	1435	NIST17	Fucitol	1782	76	13.6457	5.69069	Galactitol 13C6	323	117.036	117.073	129.073			205.107	217.107	219.122		231.122		277.146						319.157
	Unknown 12	Deoxy polyol	319	1766	1443	NIST17	Fucitol	1782	83	12.2549	4.62161	Galactose 13C6 derivative 1	323			129.072			205.107	217.107	219.122		231.122		277.146						319.157
	Unknown 13	Sugar acid	292	1766	1443	NIST17	Glucoheptonolactone	2301	78	9.60243	5.80601	Galactose 13C6 derivative 1	323	117.036					205.106	217.107					277.146	292.134		305.141	307.156				333.136
	Unknown 14	Sugar acid	292	1799	1475					8.49013	10.0264	Mannose 13C6 derivative 2	323		117.073					217.107						292.133		305.141					333.136
	Unknown 15	Monosaccharide	307	1807	1482	in-house	Turanose	2461	71	8.93749	4.25433	Galactose 13C6 derivative 1	323				191.091			217.107									307.156
	Unknown 16	Sugar acid	292	1837	1513	in-house	Threonic acid	1245	74	17.0206	4.11054	1,5-Anhydroglucitol 13C6	264		117.073	129.073				217.107	219.122				277.146	292.133		305.141					333.136
	Unknown 17	Sugar-like	292	1986	1673	in-house	Gluconic acid	1676	70	15.6398	8.90131	Tagatose 13C6 derivative 1	310	no further identification by GC×GC-qTOF possible
	Unknown 18	Sugar acid	292	2009	1697	in-house	Gluconic acid	1676	80	9.03458	8.35033	Mannose 13C6 derivative 2	323			129.072	191.091		205.107	217.107					277.146	292.133		305.142			319.157		333.136
	Unknown 19	Monosaccharide	319	2122	1796	in-house	N-Acetylglucosamine	1754	75	14.4357	9.23757	Tagatose 13C6 derivative 1	310	117.037		129.073			205.107	217.107											319.156
a Generally, all sugar compounds are trimethylsilylated derivatives, and in case of reducing sugars, methoximated. However, for reasons of readability, the underivatized names of the sugar compounds are used.
b selected m/z used for data processing.
c RI calculated on basis of alkanes.
d RI calculated on basis of FAME.
e NIST17: RI calculated on basis of alkanes; In-house: RI calculated on basis of FAME
f Two derivatives are formed for reducing sugars.
g Difference < 6 ppm to the reported m/z of the fragment ion were accepted.
FAME: Fatty acid methyl ester.
ISTD: Isotopically labeled internal standards.

## Sheet: Table S25
Table S25. Untargeted sugar compounds found in serum and their measured exact fragment ions using GC×GC-qTOF.
	Sugar compound					Data base comparison				Precision RSD% (%)		ISTD for correction		Characteristic theoretical fragment ions and the measured ion of the qTOF analysisg
	Namea	Class	m/zb	RI-alkanec	RI-FAMEd	Data base	Match	RI of matche	Similarity [%]	interday	intraday	Namea,f	m/z of ISTDb	117.037	117.073	129.073	191.092	203.092	205.107	217.107	219.123	220.094	231.123	233.102	277.147	292.134	299.071	305.142	307.158	315.103	318.15	319.158	321.173	333.137	357.113	387.142
MSI level I (Compared to reference substance and in-house data base)	Glycaric acid	Sugar acid-like	292	1311	995	in-house	Glycaric acid	1004	94	25.5864	15.5882	Glucuronic acid 13C6 derivative 1	337
	Threonic acid	Sugar acid	292	1542	1223	in-house	Threonic acid	1224	97	33.5972	14.4566	Fructose 13C6 derivative 1	310
	Xylonic acid lactone	Sugar acid lactone	244	1644	1320	in-house	Xylonic acid lactone	1320	86	19.8204	12.6026	Glucuronic acid 13C6 derivative 2	337
	2-Deoxy-ribonic acid	Sugar acid	306	1644	1321	in-house	2-Deoxy-ribonic acid	1324	91	8.48709	9.03085	Xylitol 13C5	310
	Tagatose	Monosaccharide	307	1836	1518	in-house	Tagatose	1518	78	17.894	14.6433	Levoglucosan 13C6	220
	Glucono-δ-lactone	Sugar acid lactone	319	1876	1555	in-house	Glucono-δ-lactone	1554	81	11.8999	10.4156	Glucuronic acid 13C6 derivative 2	337
	Sorbitol	Polyol	307	1929	1609	in-house	Sorbitol	1606	71	12.4375	11.8975	Sorbitol 13C6	310
	Glucosamine	Amino sugar	319	1934	1615	in-house	Glucosamine	1613	92	27.573	17.0005	Glucosamine 13C6 derivative 2	323
	chiro-Inositol	Polyol	318	1949	1631	in-house	chiro-Inositol	1628	81	12.4891	9.82706	Galactitol 13C6	336
	Mannonic acid	Sugar acid	333	1962	1644	in-house	Mannonic acid	1640	77	17.5802	14.8663	Gluconic acid 13C6	337
	Glucaric acid	Sugar acid	333	2005	1695	in-house	Glucaric acid	1688	71	33.143	16.8302	Glucuronic acid 13C6 derivative 2	337
MSI Level III (Comparison of the exact fragment ions using GC×GC-qTOF with theoretical, characteristic fragment ions of sugar compounds)	Unknown 2	Deoxy polyol	307	1523	1204	NIST17	1-Deoxypentitol	1462	85	10.8497	7.94618	Arabitol 13C5	310		117.073	129.073			205.108	217.108	219.123		231.124						307.158
	Unknown 20	Deoxy polyol	217	1530	1209	NIST17	1-Deoxypentitol	1462	84	9.90653	9.75252	Levoglucosan 13C6	220		117.073	129.073			205.108	217.108	219.123								307.158
	Unknown 21	Sugar-like	307	1629	1305	in-house	Tagatose	1532	81	26.0306	19.4712	Glucuronic acid 13C6 derivative 2	337	no further identification by GC×GC-qTOF possible
	Unknown 22	Sugar-like	307	1634	1307	in-house	Threitol	2296	77	11.771	9.32907	Arabitol 13C5	310	no further identification by GC×GC-qTOF possible
	Unknown 8	Monosaccharide	307	1691	1367	in-house	Fructose	1563	87	12.3301	11.4997	Psicose 13C6 derivative 2	310	117.037						217.108					277.147				307.158
	Unknown 9	Sugar acid	333	1743	1423	in-house	Ribonic acid	1838	78	19.0517	15.8368	Gluconic acid 13C6	337	117.037			191.091			217.108						292.134		305.142	307.158					333.138
	Unknown 10	Phosphate sugar	299	1750	1428	NIST17	Phosphoric acid	n.a.	91	30.9751	16.2081	Psicose 13C6 derivative 1	310														299.072			315.103					357.114	387.143
	Unknown 11	Deoxy polyol	319	1758	1436	NIST17	Fucitol	1782	82	10.4961	12.0185	Arabitol 13C5	310		117.073	129.073			205.108	217.108	219.123		231.124		277.147							319.158
	Unknown 13	Sugar acid	292	1765	1443	NIST17	Ribonic acid	1838	76	9.98447	9.42944	Glucuronic acid 13C6 derivative 1	294
	Unknown 23	Monosaccharide	319	1835	1513	in-house	Mannitol	1609	72	16.1332	17.0169	N-Acetylglucosamine 13C6 derivative 1	323	117.036			191.092		205.107									305.142				319.158
	Unknown 24	Phosphate sugar	299	2202	1892	in-house	Glycerol-2-phosphate	1404	70	10.0201	5.44001	myo-Inositol D6	321				191.092			217.107							299.072	305.142		315.103	318.149
a Generally, all sugar compounds are trimethylsilylated derivatives, and in case of reducing sugars, methoximated. However, for reasons of readability, the underivatized names of the sugar compounds are used.
b selected m/z used for data processing
c RI calculated on basis of alkanes.
d RI calculated on basis of FAME.
e NIST17: RI calculated on basis of alkanes; In-house: RI calculated on basis of FAME
f Two derivatives are formed for reducing sugars.
g Difference < 6 ppm to the reported m/z of the fragment ion were accepted.
FAME: Fatty acid methyl ester.
ISTD: Isotopically labeled internal standards.

## Sheet: Table S26
Table S26. Summary of the short validation of the measurement series for the 40 urine samples.
Namea	Calibration range [µmol/L]		Calibration curve			Deviation of the back calculated concentration to the theoretical concentration [%]									Accuracy [%]		Percentage of spiked amount relative to the unspiked sample [%]		Precision: RSD% [%]												Data processing
	LLOQ	ULOQ	Regression model		R2	Level 1 diluted 1:10	Level 1 diluted 1:2	Level 1	Level 2	Level 3	Level 4	Level 5	Level 6	Level 7	low	high	low	high	QC sample interday	Level 1 diluted 1:10	Level 1 diluted 1:2	Level 1	Level 2	Level 3	Level 4	Level 5	Level 6	Level 7	Accuracy sample low	Accuracy sample high	Selected derivativeb	Selected m/z for quantification	Selected ISTD and m/z for correction
1,5-Anhydroglucitol	1.00033	5.00164	linear	y = 26.0107x - 0.092	0.994275						-2.5	-3.5	5.2	-1.2	n.d.	105.8	5.00866	288.499	10.9132	n.c.	n.c.	n.c.	n.c.	n.c.	16.0173	11.8971	7.3119	5.88785	9.32678	9.12552		259	1,5-AG 13C6; m/z = 264
2,4-Dihydroxybutyric acid	0.476418	14.2925	1/x-weighted	y = 18.5751x + 0.0527	0.996534				-9.4	2.4	9.9	2.3	-1.9	-3.2	n.d.	103.1	7.08902	141.78	11.7209	n.c.	50.0651	57.4888	13.8645	10.5397	10.4918	13.7385	11.6467	5.98308	7.01433	7.15072		219	Levoglucosan 13C6; m/z = 220
Arabinosec	7.501	75.01	1/x-weighted	y = 0.4591x + 0.0651	0.996586	0	1.7		-4.1	1.2	6.4	1.9	-7		104.6	94.8	58.0579	580.579	6.0614	2.01684	1.26336	16.9525	3.39816	4.47289	7.03547	6.69305	8.40715	8.34819	10.002	3.27485		277	Arabinose 13C5 ; m/z = 310
Arabinosec	1	30	1/x-weighted	y = 0.2802x + 0.0361	0.997767	3.8					-2.7	0	6.7	-7.8	99.4	62.2	58.0579	580.579	6.85324	0.898863	6.67075	24.1247	6.10026	5.71113	7.1018	6.9946	9.86259	5.00036	9.54231	6.85973		307	Arabinose 13C5 ; m/z = 310
Arabitol	10.0016	150.025	quadratic	y = -0.1209x² + 1.7538x + 0.0935	0.997624	-7.7	0.2	2.7	-4.4	4.7	4.2	1.1	-6		91.8	92.9	37.1003	371.003	7.49689	2.92559	4.57832	6.39415	5.62719	5.90967	5.67621	6.36313	9.92102	2.81929	9.4744	5.86169		307	Arabitol 13C5; m/z = 310
chiro-Inositol	0.0520685	4.99857	1/x-weighted	y = 116.3067x - 0.0444	0.998036				-1.2	-3.2	4.5	-2.2	5.2	-3	91.3	105.5	92.2893	5315.86	11.5122	n.c.	n.c.	n.c.	14.5323	9.40888	12.6661	12.4421	11.7615	7.7717	6.27492	13.9461		305	Sorbitol 13C6 ; m/z = 336
Erythritol	1.99972	149.979	1/x-weighted	y = 0.7507x + 0.0261	0.995444	4.7	1.1	-6.7	1.6	7.6	8.3	3.5	4.2	-24.3	n.d.	96.4	22.1742	221.742	7.69693	1.55714	3.47246	3.12939	4.2967	7.82468	5.3979	6.3541	9.087	5.37393	8.77754	3.26179		307	Erythritol 13C4 ; m/z = 310
Fructose	0.104155	29.9965	1/x-weighted	y = 4.4969x + 0.1279	0.99675			-8.4	-4.3	0.7	5.8	6.1	4.9	-4.8	n.d.	102.2	11.0115	165.173	8.2948	21.8766	10.5071	11.5972	5.32057	6.14386	7.4448	4.51962	9.16366	4.44161	3.61859	9.55533	1	307	Fructose 13C6 derivative 1; m/z = 310
Fucitol	0.104216	5.00237	1/x-weighted	y = 83.431x - 0.0422	0.990592					-15.7	10.1	10.7	2.2	-7.3	n.d.	82.6	7.61542	438.648	7.81957	n.c.	n.c.	n.c.	n.c.	14.445	12.8561	25.5835	13.6448	12.4113	11.2426	9.76193		319	Tagatose 13C6 derivative 1; m/z = 310
Fucose	0.499932	39.9946	1/x-weighted	y = 5.9798x + 0.0079	0.998771			-6.4	2.1	1.3	2.5	1.1	3	-3.6	106.5	90.3	34.0806	408.967	9.66862	n.c.	31.5169	17.3406	7.87477	7.9081	9.09334	6.494	9.22707	6.37339	4.00671	10.0423	1	321	Fucose 13C6 derivative 1; m/z = 325
Galactitol	0.499914	14.9974	linear	y = 10.2619x + 0.0002	0.99915				-4.2	-3.4	-0.6	3.7	-0.8	-0.4	n.d.	97.4	24.9491	498.981	12.3257	n.c.	n.c.	n.c.	9.27415	7.98105	5.31963	5.59248	10.4186	5.48759	5.58923	10.6347		331	Galactitol 13C6 ; m/z = 336
Galactose	0.499846	74.9769	1/x-weighted	y = 9.5863x + 0.054	0.992395				-24.3	16.4	13.1	0.4	-5.6		n.d.	98.6	20.8106	3121.59	10.2182	n.c.	n.c.	n.c.	28.265	8.75175	7.16491	7.45775	8.40629	6.85928	8.56833	11.0937	2	319	Galactose 13C6 derivative 2; m/z = 323
Galacturonic acid	0.0520724	4.99895	1/x-weighted	y = 16.0211x + 0.0071	0.998713				2.7	-8.7	3.6	4.9	0.2	-2.6	n.d.	107.2	8.87477	511.187	9.00298	n.c.	n.c.	51.2891	34.8251	11.3954	5.39756	9.0815	13.4341	6.94536	4.89269	8.35138	1	333	Glucuronic acid 13C6 derivative 2; m/z = 337
Gluconic acid	1.00032	75.024	1/x-weighted	y = 0.8922x + 0.0158	0.998462	5	1.2		-4.4	2.2	3.1	-0.6	4.1	-10.7	97.3	88	35.3076	353.076	8.91166	1.75007	2.32299	6.82985	3.21418	4.88266	8.21171	5.31922	9.84592	5.0573	11.0687	3.97658		333	Gluconic acid 13C6; m/z = 337
Glucose	0.999804	74.9853	1/x-weighted	y = 1.7675x + 0.0083	0.999282			-9	-3	6.6	5.1	1.6	0.3	-1.6	n.d.	97.9	12.9451	258.901	8.58252	n.c.	35.9741	18.2689	5.87885	5.76865	7.75387	5.43234	11.6813	4.46052	5.50151	10.0178	2	319	Glucose 13C6 derivative 2; m/z = 323
Glucuronic acid	0.0499696	29.9817	1/x-weighted	y = 2.1785x + 0.002	0.999123	-22.7	6	8.4	5.6	2.6	0.7	2.1	-2.7		n.d.	84.8	19.0202	228.243	8.45411	3.84315	4.89791	7.53255	3.62646	6.42487	7.54225	4.67116	10.0187	8.43482	3.95312	8.17345	1	333	Glucuronic acid 13C6 derivative 1; m/z = 337
Lactose	0.500125	100.025	1/x-weighted	y = 3.093x + 0.0034	0.999727				0.5	-3.6	4	-0.1	-0.1	-0.7	n.d.	99.5	16.6933	2503.99	9.95354	n.c.	n.c.	n.c.	16.1487	8.00419	9.11235	7.7199	9.35012	5.87978	6.74915	9.42397	1	319	Lactose 13C12 derivative 1; m/z = 323
Levoglucosan	0.104167	15	1/x-weighted	y = 21.5163x + 0.0537	0.996123				-17.2	8.5	9.2	3	2.2	-5.8	n.d.	103.7	6.91732	664.063	8.86133	25.634	39.5027	87.7469	9.05566	7.98624	5.2876	6.53932	6.32848	3.62792	8.70574	4.34748		217	Levoglucosan 13C6; m/z = 220
Maltose	0.104208	15.0059	1/x-weighted	y = 51.7913x + 0.0455	0.998811					-1.9	2.5	-2.8	4.2	-2.1	n.d.	97.7	7.50055	720.053	12.9911	n.c.	n.c.	72.2514	21.7629	10.5499	10.4115	9.07577	12.9965	6.76004	13.8379	11.3915	1	361	Maltose 13C12 derivative 1; m/z = 367
Mannitol	12.4987	224.977	linear	y = 0.6864x + 0.058	0.999383	-2.7	1.2	-1.3	0.6	2.3	0.1	-4.2	-6.6		108.3	102.9	59.952	839.327	7.354	6.54633	1.52934	5.79305	3.1161	4.89973	6.642	6.29364	11.5298	n.c.	9.92582	3.71934		331	Mannitol 13C6; m/z = 336
Mannoheptulose	0.0520604	9.9956	1/x-weighted	y = 38.5043x + 0.0278	0.998236			-13.2	8.8	3.4	3.6	1.5	-4.2		132.5	116.4	33.0151	660.301	13.0508	n.c.	33.9375	20.6578	6.49543	6.43177	8.36477	8.89186	10.9133	11.2995	13.3758	9.26238		319	Mannoheptulose 13C7; m/z = 323
Mannose	0.0520832	15	1/x-weighted	y = 12.3277x + 0.0309	0.998859			-5.3	2.6	1.1	-0.1	1	4.1	-3.5	119.9	103	80.8121	1616.24	9.95108	n.c.	27.3073	29.2021	6.58349	5.86241	9.50111	5.5741	11.1551	5.00959	5.00681	9.91285	1	319	Mannose 13C6 derivative 1; m/z = 323
myo-Inositol	0.249947	19.9958	1/x-weighted	y = 2.989x + 0.0223	0.994094		-18	2.1	7.8	8	5.9	-5.7			100.8	90.4	69.2478	830.973	8.16888	59.8676	16.7167	8.64169	4.64709	8.57973	6.23623	11.1638	15.0754	11.9293	6.57611	16.3368		265	myo-Inositol D6; m/z = 321
Psicose	0.500072	50.0072	1/x-weighted	y = 2.9256x + 0.0336	0.995901		-19.6	-4.7	7.7	9.4	8.1	3.6	-4.5		n.d.	100.9	24.0595	481.191	7.21238	5.48182	7.85789	5.65556	3.78675	7.85752	6.42378	7.22462	8.0121	4.6804	3.42565	6.16874	1	307	Psicose 13C6 derivative 1; m/z = 310
Rhamnose	0.99978	4.9989	linear	y = 14.137x + 0.0528	0.99924						-1	2.2	-1.6	0.3	n.d.	118.4	12.1133	697.728	14.237	n.c.	n.c.	n.c.	n.c.	n.c.	11.348	9.79505	15.9484	7.77281	8.25748	8.32032		277	Fucose 13C6 derivative 1; m/z = 325
Ribitol	0.0520937	15.003	1/x-weighted	y = 8.8777x - 0.0007	0.998651			3.1	3.6	-6.3	-4.1	-0.4	4.8	-0.7	n.d.	103	12.2913	245.826	9.09608	n.c.	n.c.	32.0257	4.57385	8.29228	9.71809	6.58521	11.7383	3.50177	5.77935	9.94532		319	Ribitol 13C5 ; m/z = 323
Ribose	0.0520982	15.0043	1/x-weighted	y = 8.7593x + 0.0028	0.995931			-21	8.7	6.5	7.2	2.4	3.1	-7	n.d.	95.3	10.6157	212.314	9.12053	n.c.	51.4414	22.6795	7.36174	7.66225	5.02822	6.77669	9.21736	3.44494	4.91578	7.77796		307	Ribose 13C5; m/z = 310
Sedoheptulose	0.99994	14.9991	linear	y = 5.4173x + 0.0294	0.996668				0.9	7	2.6	-6.4	1.1		n.d.	92.7	11.3583	170.375	7.93632	n.c.	n.c.	38.1005	9.38075	6.21719	6.40818	9.91512	9.49874	10.5145	5.99503	8.22752	2	319	Glucose 13C6 derivative 2; m/z = 323
Sorbitol	0.052089	15.0016	1/x-weighted	y = 8.9696x + 0.1511	0.99869			10	-9.7	-2.8	1	-1.1	5	-2.3	n.d.	99.3	16.3377	326.754	9.28537	16.9301	6.82143	10.318	5.4305	6.39977	5.9561	6.37497	8.12229	5.26146	4.6938	10.0664		319	Sorbitol 13C6; m/z = 323
Sucrose	0.104219	10.005	1/x-weighted	y = 22.9981x + 0.0595	0.999874				1.4	-1.2	-0.4	-0.1	0.3		n.d.	82.3	2.06178	197.931	7.19807	22.6751	111.184	57.5797	9.52809	7.35736	9.08536	6.08898	11.6355	12.5366	4.45229	8.31552		361	Sucrose 13C12; m/z = 367
Tagatose	0.10419	3.00068	linear	y = 33.9382x - 0.0404	0.998132					-0.2	3.2	-3.1	1		115.6	93.8	41.8851	2412.58	18.4816	n.c.	n.c.	n.c.	n.c.	34.3413	15.22	12.3677	9.51526	6.57383	8.30912	6.76879	1	307	Tagatose 13C6 derivative 1; m/z = 310
Threitol	0.330114	49.5171	1/x-weighted	y = 2.8086x - 0.0008	0.997989		0.1	-7.1	8.2	-4.7	0.8	1.5	4.9	-3.7	n.d.	93.9	19.7576	395.153	9.23289	n.c.	9.49077	16.0733	10.9745	13.3718	7.42011	5.98229	10.7507	4.52376	7.38009	6.80194		307	Ribose 13C5; m/z = 310
Threonic acid	0.0999892	39.9957	1/x-weighted	y = 20.8414x - 0.0064	0.99904	-17.7	7.1	5.1	4.6	0	3	-2.3			103.5	70.5	27.7093	332.512	10.0785	19.2296	4.40262	6.12034	4.80426	6.55553	7.74581	7.30335	10.6842	9.91156	6.36828	4.90172		292	Tagatose 13C6 derivative 1; m/z = 310
Trehalose	0.0520701	4.99873	1/x-weighted	y = 58.5422x + 0.0145	0.998359				-17.5	15.5	4	-4	3.4	-1.4	257.9	97.5	83.3156	4798.98	57.056	n.c.	n.c.	30.3471	18.3733	27.4358	11.9105	14.2862	11.4132	15.2495	27.3393	17.4548		361	Trehalose 13C12; m/z = 367
Xylitol	0.345012	10.3504	1/x-weighted	y = 7.8981x + 0.0247	0.999176				-4.3	1.6	2.9	0.8	1.6	-2.5	n.d.	95	18.8869	377.739	8.20107	n.c.	n.c.	41.2658	8.28924	6.93826	6.93604	7.56015	7.50104	3.00228	5.17785	8.40226		307	Xylitol 13C5; m/z = 310
Xylose	0.999784	49.9892	1/x-weighted	y = 2.7813x + 0.0605	0.99513	9.7	-3.5			-4.1	3.6	7.7	11.1	-24.5	102.3	88.7	65.4383	654.383	7.38045	3.27418	6.41071	6.28804	5.4163	6.36746	7.91366	4.80016	11.6549	10.0685	10.7657	5.25088	1	307	Xylose 13C5 derivative 1; m/z = 310
Xylulose	0.0520952	15.0034	1/x-weighted	y = 7.0852x + 0.0107	0.998889			-12.2	7.4	2.5	1.7	1.9	2.3	-3.7	n.d.	96	10.7345	214.69	8.33711	8.24705	45.0089	13.6286	3.07021	5.53768	8.35336	6.57955	9.75564	4.33696	4.93102	8.18768		263	Xylulose 13C5; m/z = 266
Erythrose	no quantification possible due to low linearity
Glucaric acid	no quantification possible due to high RSD% of the calibration levels
a Generally, all sugar compounds are trimethylsilylated derivatives, and in case of reducing sugars, methoximated. However, for reasons of readability, the underivatized names of the sugar compounds are used.
b The quantification of reducing sugars was carried out using one derivative.
c Two calibration curves for arabinose to cover a broader concentration range.
n.d.: Not determinable, because of the spiked amounts being less than 25% of the concentration in the unspiked sample.
LLOQ: Lower limit of quantification.
ULOQ: Upper limit of quantification.
n.c.: Not calculable.
ISTD: Isotopically labeled internal standards.
RSD%: Relative standard deviation.

## Sheet: Table S27
Table S27. Summary of the short validation of the measurement series for the 40 serum samples.
Namea	Calibration range [µmol/L]		Calibration curve			Deviation of the back calculated concentration to the theoretical concentration [%]							Accuracy [%]		Percentage of spiked amount relative to the unspiked sample [%]		Precision: RSD% [%]										Data processing
	LLOQ	ULOQ	Regression model		R2	Level 1	Level 2	Level 3	Level 4	Level 5	Level 6	Level 7	low	high	low	high	QC sample interday	Level 1	Level 2	Level 3	Level 4	Level 5	Level 6	Level 7	Accuracy sample low	Accuracy sample high	Selected derivativeb	Selected m/z for quantification	Selected ISTD and m/z for correction
1,5-Anhydroglucitol	30.0098	300.098	linear	y = 0.0077x + 0.0083	0.999871	-0.2	0.2	-0.6	1.4	-0.2	-0.3	-1.8	92.7	91.5	67.2848	100.927	3.66914	4.21984	5.16009	3.21721	3.9233	2.77668	3.12621	7.40405	2.83122	3.11628		259	1,5-AG 13C6; m/z = 264
2,4-Dihydroxybutyric acid	0.0952836	7.14627	1/x-weighted	y = 2.2454x + 0.008	0.999198	5.5	-5.9	-0.3	-1.3	3.2	-1.1		79.9	80.1	283.402	850.205	30.2101	31.4504	25.0491	18.8303	19.4814	8.54027	12.8022	12.1215	6.45251	4.20297		219	Psicose 13C6 derivative 2; m/z = 310
Allose	0.10001	7.50072	1/x-weighted	y = 1.3522x + 0.0052	0.998761		-7.1	0.8	7.5	-1.7	2.6	-2.2	100.2	102.5	325.847	1303.39	7.04044	38.9269	25.7274	5.23925	4.88159	6.75094	9.9186	6.95869	6.93386	6.18212	1	319	Sorbitol 13C6 ; m/z = 323
Arabinonic acid	0.149973	9.99821	linear	y = 0.8706x + 0.0023	0.999682		-1.1	-2.3	4.8	2	-2.8	0.3	88.6	98.7	113.09	452.361	16.0921	n.c.	14.3989	14.6304	10.2705	11.5483	8.21789	12.3713	6.36165	8.21013		292	Glucuronic acid 13C6 derivative 2; m/z = 337
Arabinose	0.0200027	7.501	1/x-weighted	y = 0.745x + 0.0911	0.996652	-0.7	-7.8	-6.8	10.8	7.5	1.6	-4.4	90.8	92.5	56.0476	224.19	5.95153	14.6682	6.56412	8.00393	6.15872	6.05359	6.25701	5.80423	3.17514	7.35867		307	Arabinose 13C5 ; m/z = 310
Arabitol	0.100016	10.0016	1/x-weighted	y = 0.4366x + 0.0273	0.996085	-25	8.8	12.1	6.7	2.3	0.5	-5.4	110	94.1	106.456	319.369	5.66946	14.2787	7.24723	5.32772	3.32639	4.42701	5.61105	5.56885	3.47285	3.08648		307	Arabitol 13C5; m/z = 310
Erythritol	0.749894	9.99859	1/x-weighted	y = 0.2289x + 0.0247	0.998939		-3.2	2.6	0.5	-0.7	2.8	-2	98	89.4	59.1186	177.356	5.16509	39.9498	7.22412	4.82855	3.95406	4.52777	6.66632	7.32792	6.38733	3.10372		307	Erythritol 13C4 ; m/z = 310
Erythronic acid	2.00065	30.0098	1/x-weighted	y = 0.082x + 0.0206	0.99879	-5.6	0.9	1.2	4.6	1.3	-0.3	-2.1	102	101.3	200.257	400.513	9.95455	9.44086	7.22009	5.76844	7.95996	8.56442	8.90439	8.39311	10.4152	8.44024		292	myo-Inositol D6; m/z = 321
Fructose	0.100024	50.0122	1/x-weighted	y = 0.0479x + 0.0897	0.999063	-9	5.1	3.6	2.5	-2.2			78.8	58.2	67.7792	451.861	5.55814	9.46846	4.13346	2.54241	1.41716	4.485	5.6886	7.47305	4.72077	12.5785	2	307	Fructose 13C6 derivative 2; m/z = 310
Fucose	0.499932	4.99932	1/x-weighted	y = 0.6371x + 0.1542	0.995999				-7.4	5.1	4.3	-2	127.3	97.8	56.27	225.08	9.06522	n.c.	34.9301	33.3109	8.82151	8.94787	8.4454	6.96003	10.9453	5.04063	1	277	Xylitol 13C5; m/z = 310
Galactitol	0.0749871	4.99914	1/x-weighted	y = 9.0665x - 0.2106	0.997732		17.3	-6.3	-9.5	0	-3.9	2.4	91.7	99.8	139.184	556.736	12.5918	23.6827	16.5515	27.9979	17.2682	14.3269	12.018	13.0886	5.88515	20.3792		319	Galactitol 13C6 ; m/z = 336
Galactose	0.0999693	7.49769	1/x-weighted	y = 0.0971x + 0.0067	0.999679		2.5	-3.4	0.9	-1.2	2	-0.8	98.1	97.7	414.484	1657.93	19.2062	59.8281	16.663	4.97226	2.98115	4.61787	3.45171	8.25187	3.27642	4.78801	1	319	Galactose 13C6 derivative 1; m/z = 323
Gluconic acid	0.75024	10.0032	1/x-weighted	y = 0.4625x + 0.0499	0.999288		-3.9	1.9	3.6	-2	1	-0.7	83.4	92.8	91.7947	275.384	8.30227	30.982	6.649	6.18468	5.21757	5.07222	5.62835	6.46721	6.09122	4.50229		333	Gluconic acid 13C6; m/z = 337
Glucose	1.99985	9.99923	linear	y = 0.2577x + 0.0244	0.999915	0.5	0	-0.4	0	-0.3	0.5	-0.2					3.35499	5.07749	5.19474	5.18632	10.904	5.79944	n.c.	n.c.	2.63122	1.50531	2	319	Glucose 13C6 derivative 2; m/z = 323
Glucuronic acid	0.0999391	9.99391	1/x-weighted	y = 0.3549x + 0.0071	0.999059	-7.7	1.8	3.5	2	2.2	1.4	-3.3	110.7	93.5	65.8916	197.675	7.02292	8.37309	4.60388	2.64904	3.03161	3.10025	3.9069	7.4458	6.27656	6.07522	1	333	Glucuronic acid 13C6 derivative 1; m/z = 337
Lactose	0.0587647	2.35059	linear	y = 1.3364x + 0.0465	0.999994			5	-0.3	-0.3	-0.2	0	96.1	93.5	119.098	476.392	18.849	50.7685	6.02972	16.438	6.57228	9.60223	5.12253	9.9574	14.2858	8.43171	1	361	Lactose 13C12 derivative 1; m/z = 367
Levoglucosan	0.0750001	5	1/x-weighted	y = 0.9795x + 0.1018	0.998185		-3	-7.6	4.6	5.1	3.6	-2.7	n.d.	92.9	20.6168	82.4673	5.39178	55.0329	12.3147	9.96678	8.5372	2.94692	3.39677	6.77134	5.15988	2.52532		217	Levoglucosan 13C6; m/z = 220
Maltose	0.125049	5.00197	1/x-weighted	y = 1.0350x + 0.0369	0.998611			-9.1	5.1	3.5	2.5	-2	120.6	91.2	35.1535	140.614	9.41601	31.88	14.4631	12.1682	7.85588	10.7353	4.85795	10.0289	4.38846	7.44429	1	361	Maltose 13C12 derivative 1; m/z = 367
Mannitol	0.0199979	7.49922	1/x-weighted	y = 1.837x + 0.0492	0.999219	-14.8	6.8	0.7	5.8	3.9	-0.8	-1.6	n.d.	99.2	22.8428	91.3712	5.53873	21.0991	6.73456	8.76735	5.98983	6.03301	3.58685	7.52128	4.55292	3.62747		319	Mannitol 13C6 ; m/z = 323
Mannoheptulose	0.0199912	0.299868	linear	y = 14.7616x + 0.0184	0.996754	-9.2	-4.5	3.8	6	1.9	-5.1	1.6	95.6	94.9	70.4189	176.047	13.8827	13.9102	15.0321	6.30874	7.93669	10.5785	13.2254	10.5666	8.92283	16.4899		319	Mannoheptulose 13C7; m/z = 323
Mannose	4.99999	74.9999	1/x-weighted	y = 0.0011x + 0.0034	0.999131	-0.5	-1.3	2.8	3.8	-4.8			112.8	104.9	29.8125	79.5001	3.77968	5.43352	7.05318	5.70265	4.24605	6.59334	55.6087	n.c.	2.54108	1.96632	1	291	Mannose 13C6 derivative 1; m/z = 323
myo-Inositol	4.99895	74.9842	quadratic	y = -0.0003x² + 0.0548x + 0.0805	0.997535	1	-2.2	0.8	6.7	-13			79.8	99.4	61.3933	163.716	4.06591	10.4499	9.71495	2.67068	2.90853	5.90505	13.2241	29.6486	4.06569	5.182		318	myo-Inositol D6; m/z = 321
Psicose	0.0529375	3.52917	1/x-weighted	y = 1.4417x + 0.1189	0.994696		-10.4	-10.3	11.6	8.6	4.9	-4.4	102.4	92.6	29.0563	116.225	8.16825	10.6915	19.2397	16.1328	7.00219	9.03287	7.68632	5.72938	9.52838	4.11404	2	307	Psicose 13C6 derivative 2; m/z = 310
Ribitol	0.125025	5.001	1/x-weighted	y = 1.4583x + 0.2582	0.994029			-18.9	10.3	7.6	5.1	-4.1	125.1	111	104.29	417.161	8.95621	38.6715	36.0619	16.423	9.74997	9.94165	14.3604	14.0491	6.01195	7.98778		307	Ribitol 13C5 ; m/z = 310
Ribonic acid	0.0999823	9.99823	linear	y = 0.1932x - 0.0038	0.995587	3.2	-5.7	-4.1	-3.9	2.3	5.5	-3.3	88.8	94.3	866.156	2598.47	19.3796	19.53	11.4324	14.6303	11.6717	12.5726	11.2317	14.7336	5.81415	8.84352		292	Glucuronic acid 13C6 derivative 1; m/z = 337
Ribose	0.500143	7.50214	1/x-weighted	y = 1.2676x + 0.3143	0.990672			-14.7	6.5	10.8	2.7	-5.3	114.9	98.4	43.2662	173.065	36.2636	30.0361	14.0981	5.66529	4.88785	4.47384	5.35477	6.10621	21.5835	9.2484		307	Ribose 13C5; m/z = 310
scyllo-Inositol	0.0999721	7.49791	1/x-weighted	y = 0.5248x + 0.0097	0.999775		-4.5	0.9	2.9	1.8	0	-0.9	96.9	80.6	85.0183	340.073	9.95998	18.168	9.82539	7.01771	6.9321	6.01192	7.31259	8.11342	4.67201	5.75789		318	Glucuronic acid 13C6 derivative 1; m/z = 337
Sedoheptulose	0.124992	4.9997	linear	y = 0.5563x + 0.0021	0.999952			-1.8	2.4	0	-0.7	0.1	121.4	106.4	45.776	183.104	7.53507	n.c.	1.80921	12.0661	12.3895	8.59362	11.89	7.27279	9.42923	4.52909	1	319	Sorbitol 13C6 ; m/z = 323
Sucrose	0.500251	7.50376	1/x-weighted	y = 0.102x + 0.0373	0.99897			-6.6	6.8	0.9	-1	-0.1	132.1	100.3	116.867	467.468	67.2787	23.8417	33.8727	20.356	11.3594	8.59036	5.98874	7.55277	11.1014	6.96636		319	Sucrose 13C12; m/z = 367
Threitol	0.100035	7.50259	1/x-weighted	y = 0.2112x + 0.0016	0.996046	-11.8	7.2	3.1	3.7	0.7	-2.9		99.8	93	187.666	562.998	6.83528	19.8462	7.15621	7.07484	4.92048	4.14312	5.97427	6.76167	3.85373	4.28038		307	Arabitol 13C5; m/z = 310
Trehalose	0.020003	0.300045	linear	y = 25.8871x + 0.3194	0.996891	18.5	14.3	-14.1	-1.6	1.3	-2.3	1.2	78	87.7	48.6329	121.582	15.1624	27.1451	18.7861	18.0359	9.58382	13.8096	6.26173	7.52198	15.1094	10.3133		361	Trehalose 13C12; m/z = 323
Xylitol	0.100004	5.00018	1/x-weighted	y = 1.5849x + 0.0561	0.9938		-19.7	8.7	14.2	0.4	-3.5		116.7	89.5	257.701	1030.8	9.30236	21.2951	15.2368	7.38053	5.74625	3.4658	5.07308	6.06112	4.90872	7.31639		307	Xylitol 13C5; m/z = 310
Xylonic acid	0.200031	20.0031	linear	y = 0.6488x + 0.0261	0.99992	-1.9	-2.3	0.7	1.1	0.1	-0.8	0.3	99.9	96.5	510.232	1530.7	9.32874	19.8254	8.93751	11.1409	13.3193	10.5383	7.12345	12.2376	8.20289	9.61156		292	Glucuronic acid 13C6 derivative 2; m/z = 337
Xylose	0.499892	74.9838	1/x-weighted	y = 0.0671x + 0.0238	0.995276	-6	2.5	6.6	8.2	10.1	-21.4		112	108.2	1197.03	3192.08	5.26232	8.38307	4.32432	3.15027	3.0867	3.94791	8.12708	61.0622	2.79629	5.14642	2	307	Xylose 13C5 derivative 2; m/z = 310
Xylulose	0.0750171	5.00114	1/x-weighted	y = 1.1917x + 0.0385	0.998178		-4.6	-2.7	1	4.3	4.8	-2.8	103.9	100.9	87.6494	350.598	9.1697	40.5895	13.4881	9.61676	8.68396	3.72629	4.55471	6.89295	4.27458	6.46989		263	Xylulose 13C5; m/z = 266
a Generally, all sugar compounds are trimethylsilylated derivatives, and in case of reducing sugars, methoximated. However, for reasons of readability, the underivatized names of the sugar compounds are used.
b The quantification of reducing sugars was carried out using one derivative.
n.d.: Not determinable, because of the spiked amounts being less than 25% of the concentration in the unspiked sample.
LLOQ: Lower limit of quantification.
ULOQ: Upper limit of quantification.
n.c.: Not calculable.
ISTD: Isotopically labeled internal standards.
RSD%: Relative standard deviation.
